# Supplementary material for: Senescent cell turnover slows with age providing an explanation for the Gompertz law
Source: Nat Commun. 2019 Dec 2;10:5495. doi: 10.1038/s41467-019-13192-4 (PMC6889273; doi:10.1038/s41467-019-13192-4)
Supplement: Supplementary file 4 — Source Data [file 41467_2019_13192_MOESM4_ESM.xlsx]

## Sheet: Figure2
Figure2
	mouse/week	8	16	24	32	40	48	56	64	72	80
	0	6.88019	6.66327	4.38225	10.5062	29.6884	7.50351	20.2018	20	16.9	18.5
	1	0.867369	4.80521	5.41207	7.21792	8.32174	2.63742	13.6054	75.5	28.7	35.558
	2	10.7584	1.10745		0.705358		4.08273	2.89453	47.2
	3	10.367	6.85956	2.69195	4.3855	9.13513	4.73648	14.9793	18.2331	25.3	30.875
	4	6.92198	10.895	4.48817
	5	14.2679	19.36	9.42155	29.7712	11.2084	29.8552	46.2463	46.0585	85.1	109.571
	6	1.04782	18.4192	8.96803	12.8141	36.6043	25.3475	40.257	59.3263	64.6993
	7	4.77999	8.70252	17.6934	13.4281	13.3485	17.1793	26.9016	29.4066	52.6	55.0764
	8	5.80134	9.42122	17.5596	8.51926	7.90288	59.3147	34.5919	28.6026
	9	4.60277	1.20285	5.57163	14.8393	16.2708	64.296	36.9228	16.4842		40.6
	10	4.23587	0.185633	11.1866	19.094	15.9366	9.64792	10.2062
	11	61.3991	7.56287	35.8973	15.2082	40.4304	46.9904	16.7015	29.3031	48.5	33.7923
	12	27.8295	12.5087	14.487	8.20407	27.0308	17.1627	14.4935	16.3699	26.9
	13	21.4784	4.23083	6.57424	10.2258	6.87769	9.17659	19.0531	9.55193	17	17.0221
	14	13.3213	15.0543	6.98943	21.8574	13.1718	12.5	13.6787	9.74416	1.45391	32.6793
	15	23.7782	6.23133	1.50601	9.17917	6.52697	7.91207		22.5101	11.217	7.11
	16	17.8454	6.61557	8.90397	7.07027	7.25453	9.62706	37.7942	30.7905	30.9
	17	1.30711	2.53598	15.7638	5.58757	29.0464	1.65039	19.8951	21.1886	39.1
	18	6.59243	5.01235	37.5145	14.6081	126.815	42.4426	24.9371	61.0046	128.572	117.094
	19	3.94806	5.55364	8.24082	6.16345	21.8919	28.1199	32.9838	49.5798	78.325	77.7559
	20	11.6314	4.77911	6.1111	1.18231	1.02366	13.8003	77.8462	47.5632	21.6715	71.4206
	21	4.92547	8.27426	10.7159	17.0429	37.3996	25.4153	35.9698
	22	6.15875	10.9439	9.31738	20.313	26.0758	5.86327	37.3045	31.9115	35.4	32.7
	23	1.71157	7.6832	3.21598	36.9996	37.8433	11.891	21.2116	32.0483	44.9
	24	5.04538	10.0731	10.0563	19.6023	34.5626	36.9248	10.1021	58.703	42.7632	37.5168
	25	4.52568	5.26525	12.6899	38.9659	27.195	30.5674	33.8929	53.5934	77.3
	26	7.457	3.52785	7.68671	7.65793	19.3729	16.7916	16.0149	27.1628	17.9
	27	4.75457	10.4186	0.432176	13.655	15.1842	6.1771	26.3057	75.7595	4.76147	156.024
	28	22.2075	11.1144	8.62765	16.6503	12.6	16.283	29.2033	14.5075		4.75048
	29	11.9488	0.725765	4.1499	12.4367	4.80554	6.97734	13.9916	18.676	20.0383	80
	30	33.6159	4.03221	7.20556	4.24315	0.416076	14.2789	9.07851	29.1447	15.3582	52.0471
	31	5.8906	5.52216	11.8118	22.5226	15.473		24.8916	12.0538	24.3436	40.574
	32	5.36264	1.18819	19.1855	52.6882	9.49621	12.7975	32.7091	20.0566	23.6	25.5669

## Sheet: Figure3
Figure 3C
	group	SnC	day_after_treatment
	BLEO_YNG	6.337	14
	BLEO_YNG	10.4105	14
	BLEO_YNG	13.2162	14
	BLEO_YNG	8.6006	14
	BLEO_YNG	7.6251	18
	BLEO_YNG	3.608	18
	BLEO_YNG	2.5293	18
	BLEO_YNG	13.0482	18
	BLEO_YNG	2.8991	18
	BLEO_YNG	2.8883	24
	BLEO_YNG	0.7872	24
	BLEO_YNG	4.4105	24
	BLEO_YNG	1.7302	24
	BLEO_YNG	4.2667	24
	BLEO_YNG	0.1283	28
	BLEO_YNG	1.2583	28
	BLEO_YNG	8.5714	28
	BLEO_OLD	9.4901	14
	BLEO_OLD	27.2727	14
	BLEO_OLD	34.0893	14
	BLEO_OLD	39.8129	14
	BLEO_OLD	46.4715	38
	BLEO_OLD	34.6285	38
	BLEO_OLD	20.0352	38
	BLEO_OLD	64.99	38
	BLEO_OLD	2.2238	38
	BLEO_OLD	5.8702	38
	BLEO_OLD	1.1287	38
	BLEO_OLD	1.6377	38
	BLEO_OLD	11.7326	38
	PBS_YNG	0.9967
	PBS_YNG	1.1685
	PBS_YNG	1.355
	PBS_YNG	1.1572
	PBS_YNG	0.7782
	PBS_YNG	0.1766
	PBS_YNG	0.7821
	PBS_YNG	0.9765
	PBS_YNG	0.5822
	PBS_YNG	1.6138
	PBS_YNG	1.1778
	PBS_YNG	2.9278
	PBS_YNG	0.7144
	PBS_OLD	1.2924
	PBS_OLD	2.5782
	PBS_OLD	22.6654
	PBS_OLD	3.033
	PBS_OLD	1.7231
	PBS_OLD	2.1664

## Sheet: Figure4
Figure4BC			Figure4D
	death_time_days			age	risk_men	risk_women	surv_men	surv_women
	333			0	2.57	2.4	100000	100000
	475			1	0.41	0.24	99743	99760
	391			2	0.27	0.17	99702	99736
	272			3	0.22	0.17	99675	99719
	1049			4	0.07	0.02	99653	99702
	795			5	0.07	0.08	99646	99700
	859			6	0.11	0.06	99639	99692
	999			7	0.12	0.15	99628	99686
	727			8	0.14	0.06	99616	99671
	1034			9	0.1	0.04	99602	99665
	748			10	0.12	0.07	99592	99661
	566			11	0.06	0.09	99581	99654
	1049			12	0.12	0.02	99575	99645
	866			13	0.11	0.04	99563	99643
	908			14	0.28	0.18	99552	99639
	866			15	0.18	0.17	99524	99621
	922			16	0.15	0.24	99506	99604
	782			17	0.4	0.24	99491	99581
	952			18	0.26	0.19	99451	99557
	1020			19	0.64	0.19	99425	99538
	776			20	0.53	0.25	99362	99519
	999			21	0.73	0.19	99309	99494
	539			22	0.54	0.23	99236	99475
	908			23	0.76	0.23	99183	99452
	772			24	0.82	0.22	99108	99429
	1049			25	0.59	0.28	99026	99407
	852			26	0.69	0.11	98968	99380
	838			27	0.71	0.31	98900	99369
	1180			28	0.53	0.25	98829	99338
	999			29	0.91	0.23	98777	99313
	790			30	0.71	0.27	98687	99290
	699			31	0.64	0.18	98617	99263
	706			32	0.68	0.3	98554	99246
	838			33	0.65	0.33	98487	99216
	973			34	0.65	0.36	98423	99183
	1037			35	1.03	0.31	98359	99147
	897			36	0.81	0.48	98258	99117
	901			37	0.75	0.4	98178	99069
	901			38	1.06	0.69	98104	99029
	901			39	0.72	0.66	98000	98961
	895			40	0.94	0.76	97930	98896
	922			41	0.85	0.57	97838	98821
	945			42	1.19	0.76	97755	98764
	1052			43	1.57	0.82	97638	98689
	909			44	1.57	1.11	97485	98608
	922			45	1.57	1.22	97332	98499
	1049			46	1.73	1.39	97179	98379
	971			47	2.05	1.27	97011	98242
	1140			48	1.92	1.54	96812	98117
	741			49	2.6	1.37	96626	97966
	1059			50	3.07	1.53	96375	97832
	1027			51	2.87	2.24	96079	97682
	922			52	3.53	2.28	95803	97463
	712			53	3.71	2.95	95465	97241
	733			54	4.3	2.87	95111	96954
	736			55	4.14	2.98	94702	96676
	859			56	4.98	3.13	94310	96388
	826			57	5.78	3.22	93840	96086
	859			58	6.21	4.2	93298	95777
	761			59	6.55	4.29	92719	95375
	929			60	6.74	4.77	92111	94965
	706			61	7.99	4.81	91490	94512
	929			62	9.2	6.04	90759	94058
	859			63	9.21	6.23	89924	93490
				64	10.71	7.51	89096	92907
				65	12.35	7.8	88142	92209
				66	12.99	7.88	87053	91490
				67	13.56	9.7	85923	90769
				68	14.83	9.28	84757	89889
				69	18.05	11.5	83501	89055
				70	18.46	12.66	81993	88031
				71	21.28	13.28	80480	86916
				72	23.2	15.24	78767	85762
				73	27.22	18	76940	84455
				74	30.51	19.33	74845	82935
				75	33.51	20.22	72562	81332
				76	38.12	22.27	70130	79687
				77	41.91	25.93	67457	77912
				78	47.8	30.25	64630	75892
				79	51.29	33.22	61541	73596
				80	62.53	38.95	58384	71151
				81	67.23	42.32	54733	68380
				82	74.64	49.95	51054	65486
				83	85.19	58.26	47243	62215
				84	95.9	67.12	43218	58591
				85	110.87	76.03	39074	54658
				86	118.68	84.99	34742	50502
				87	139.75	103.76	30618	46210
				88	153.94	112.79	26340	41415
				89	169.74	132.68	22285	36744
				90	184.41	138.12	18502	31869
				91	208.1	164.47	15090	27467
				92	225.03	179.31	11950	22950
				93	242.7	194.98	9261	18834
				94	261.07	211.47	7013	15162
				95	280.12	228.76	5182	11956
				96	299.82	246.81	3731	9221
				97	320.14	265.59	2612	6945
				98	341.09	285.09	1776	5100
				99	362.65	305.27	1170	3646
				100	384.83	326.12	746	2533
				101	407.65	347.62	459	1707
				102	431.14	369.77	272	1114
				103	455.33	392.59	155	702
				104	480.24	416.07	84	426
				105	505.92	440.25	44	249
				106	532.38	465.16	22	139
				107	559.63	490.81	10	75
				108	587.65	517.24	0	38
				109	616.41	544.44	2	18
				110	645.81	572.42	1	0
				111	675.73	601.14	0	4
				112	706	630.53	0	1
				113	736.36	660.48	0	1

## Sheet: SupplementaryFigure2
SupplementaryFigure2
	Male
	mouse/month	3	4	5	6	7	8	9	10	11	12	13	14	15	16	17	18	19	20	21	22	23	24	25
	0	1.85078e+10	1.40354e+10	1.96044e+10	1.7603e+10	3.29518e+10	1.53569e+10	1.56963e+10	2.75917e+10			1.31683e+10	1.6791e+10	1.64166e+10	1.75128e+10		1.57839e+10	2.13201e+10	1.91001e+10
	1	8.0994e+09	1.86814e+10	2.15704e+10	2.96885e+10	2.17661e+10	2.39103e+10	1.56385e+10	2.10347e+10			1.01605e+10	8.72308e+09	1.0678e+10	3.116e+10		2.23256e+10	3.52372e+10	5.33309e+10	3.47465e+10	3.4956e+10	2.40753e+10	5.54142e+10	3.49104e+10
	2	9.69694e+09	1.62848e+10	1.1244e+10	1.22517e+10	1.14372e+10	1.32711e+10	1.49353e+10		1.80705e+10	1.58652e+10	1.12007e+10		1.4691e+10	1.10167e+10		1.78427e+10	2.14368e+10	2.97994e+10
	Female
	mouse/month	3	4	5	6	7	8	9	10	11	12	13	14	15	16	17	18	19	20
	0	1.12843e+09	3.17661e+09	3.30284e+09	3.19473e+09	3.29295e+09	2.63858e+09	4.27782e+09			5.19635e+09	4.92246e+09	3.95978e+09	4.74263e+09			1.11543e+10	2.03335e+10	2.2118e+10
	1	1.59237e+09	2.97665e+09	2.18489e+09	3.57948e+09	2.49414e+09	4.24052e+09	3.03959e+09	3.63458e+09	5.66502e+09	5.91778e+09	6.36416e+09	2.35611e+09	7.44878e+09	5.56868e+09		1.2476e+10	3.55669e+10
	2	3.76386e+09	2.97658e+09	1.93107e+09		2.41633e+09	3.76621e+09	3.8901e+09	3.34565e+09	2.84739e+09	1.43356e+09	2.3418e+09	3.78166e+09	2.8091e+09	2.80631e+09		4.657e+09	5.78616e+09	1.62463e+10
	3	3.14139e+08	1.22488e+09	2.94289e+09	4.82408e+09	5.3628e+09	3.15917e+09	3.90955e+09	3.99023e+09	4.15217e+09	5.1711e+09	3.3261e+09	3.55001e+09	3.93635e+09	3.24023e+09		3.78408e+09	1.23409e+10	1.13654e+10
